# Supplementary material for: Peptide-Based Hydrogels and Nanogels Containing Gd(III) Complexes as T1 Relaxation Agents
Source: Pharmaceuticals (Basel). 2022 Dec 16;15(12):1572. doi: 10.3390/ph15121572 (PMC9787396; doi:10.3390/ph15121572)
Supplement: Supplementary file 1 [file pharmaceuticals-15-01572-s001.zip]

Archive with 1 entries (1 files):
- pharmaceuticals-2064170-supplementary.pdf
